# Supplementary material for: Microbial Degradation of Chromium-Tanned Leather During Thermophilic Composting: A Multi-Scale Analysis of Microbial Communities and Structural Disruption
Source: Biology (Basel). 2025 Dec 18;14(12):1799. doi: 10.3390/biology14121799 (PMC12730970; doi:10.3390/biology14121799)
Supplement: Supplementary file 1 [file biology-14-01799-s001.zip]

Archive with 1 entries (1 files):
- biology-4012437-supplementary.pdf
